# Supplementary material for: Activation of Liver X Receptors and Peroxisome Proliferator-Activated Receptors by Lipid Extracts of Brown Seaweeds: A Potential Application in Alzheimer’s Disease?
Source: Nutrients. 2023 Jun 30;15(13):3004. doi: 10.3390/nu15133004 (PMC10347067; doi:10.3390/nu15133004)
Supplement: Supplementary file 1 [file nutrients-15-03004-s001.zip]

Archive with 1 entries (1 files):
- nutrients-2430289-supplementary.pdf
